# Supplementary material for: Determinants of Physical Activity in Older Adults: Integrating Self-Concordance into the Theory of Planned Behavior
Source: Int J Environ Res Public Health. 2021 May 27;18(11):5759. doi: 10.3390/ijerph18115759 (PMC8199322; doi:10.3390/ijerph18115759)
Supplement: Supplementary file 1 [file ijerph-18-05759-s001.zip]

Archive with 1 entries (1 files):
- ijerph-1220962-supplementary.pdf
